# Supplementary material for: A Review of Major Compounds in Bilberry (Vaccinium myrtillus L.) Fruits and Leaves: Isolation, Purification, and Their Antiaging Effects
Source: Nutrients. 2026 Jan 21;18(2):350. doi: 10.3390/nu18020350 (PMC12845149; doi:10.3390/nu18020350)
Supplement: Supplementary file 1 [file nutrients-18-00350-s001.zip]

Archive with 1 entries (1 files):
- nutrients-3981977-supplementary.pdf
